# Supplementary material for: The Role of NF-κB in Peritoneal Fibrosis and Adhesion in Humans and Animals: A Systematic Review
Source: Int J Mol Sci. 2026 Feb 26;27(5):2199. doi: 10.3390/ijms27052199 (PMC12984160; doi:10.3390/ijms27052199)
Supplement: Supplementary file 1 [file ijms-27-02199-s001.zip]

Archive with 2 entries (2 files):
- Supplementary file 1_NF-kB_24 01 2026.pdf
- Supplementary file 2_NF-kB_20 02 2026.pdf
